# Supplementary material for: Genome-wide identification and expression analysis of calcium‑dependent protein kinase and its related kinase gene families in melon (Cucumis melo L.)
Source: PLoS One. 2017 Apr 24;12(4):e0176352. doi: 10.1371/journal.pone.0176352 (PMC5402965; doi:10.1371/journal.pone.0176352)
Supplement: S1 Table — (XLS) [file pone.0176352.s003.xls]

## Sheet: Sheet3
Table S1 The qRT-PCR primers of CDPK and CRK genes in melon
Name	Gene ID	Forward primer(5’ to 3’)	Tm (℃)	Reverse primer(5’ to 3’)	Tm (℃)	Length (bp)
CmCDPK1	MELO3C024122	AATTGTTGGAGTGGTGGAGACTTG	57.7	GCCTTCAGCTTAGCGTCTTCAC	58	108
CmCDPK2	MELO3C015707	TGTAGCGGCGGTGAGTTGTT	58	CTCCAAGCGAATGACAAGTCTCAA	57.9	118
CmCDPK4	MELO3C003730	CCTTCCATATCCTCTTCTGCCAAG	57.2	CCTCACCCTCAATCTTCAACCAAG	57.8	118
CmCDPK5	MELO3C009574	TCAACAAGAGGAGTCGGCACTT	57.9	GGCTACATAATAAGGGCTACCAACC	57.7	106
CmCDPK6	MELO3C009565	AAGGAAGTTGGCGACAATGGAAG	57.9	GCAACAGCATCTTCATAAGCACCT	58.4	120
CmCDPK7	MELO3C009161	GCTTGTGAGGATGAGAATGCTGTG	58.8	GCTGCTCGTTCCGTGTAATGTC	58.3	104
CmCDPK8	MELO3C014588	GGATGTCGTCAGTGCCATTATGC	58.5	TTCTCCAATCTGTTCCTGCCTTCA	58.4	104
CmCDPK9	MELO3C014556	CCAAGCAGAGATTATCAGCCTTCC	57.8	GCCTATTGAGCACCGCATTGT	57.5	102
CmCDPK10	MELO3C025374	CTGATTCATTGACTCGGCTTCCA	57.2	AAGAGGAGGAGGATTGCACAGAA	57.5	108
CmCDPK11	MELO3C016330	TGACGACAACCAGACGGCAA	57.9	TCTCTTCAGGTGGCTCAACTCAA	57.8	115
CmCDPK12	MELO3C017756	AATCCGTTCGCAAGTCCTCTGT	58.3	GATGTCAAAGCATTGGTGGGTGAT	58.4	143
CmCDPK13	MELO3C007388	AGTCCACTGTTCCGATTCCTCAC	58.5	GGAGTAGAAACCGCAGGCTTTG	57.9	139
CmCDPK14	MELO3C007904	TGGAGTTATGTGAAGGCGGTGAAT	58.8	CCTGTGTACCAAGCCATGTAAGTGA	59.4	143
CmCDPK15	MELO3C026727	TTCTGATGGAAGCTGGTGATGTTG	57.8	TGTTCTTCGTCGTCGCCAATTC	57.9	103
CmCDPK16	MELO3C012326	GGTCACCGAAGATGATGTTGAAGAT	57.8	TCACCACCAGCACATAACTCCATA	58	147
CmCDPK17	MELO3C023209	CTCGGCAGTATTATCACGCTTGAA	57.8	GTTCCACTGTTGTCTGTGTCTATCA	57.4	150
CmCDPK18	MELO3C002215	CCAGAGACTACAGAGGACGAGAAG	58	TGACTGAGCGGCATCACATCT	57.7	140
CmCRK1	MELO3C018436	GCTGTATCCAAGACATTGACGGTAG	58.2	GAGACTCATTCATGGCATCGGTTG	58.6	148
CmCRK2	MELO3C026598	TGGAGTTATGCGAAGGAGGTGAA	57.9	TGACAGTAAGCGACCACACTCA	57.7	118
CmCRK3	MELO3C007546	AATGAGAGGTGGCGGAAGGATT	57.7	TGGATGTGAGAGTAGTTGAGAGGTT	57.6	119
CmCRK4	MELO3C019099	TTATGCGAAGGAGGCGAACTACT	58	GCTTGAGATCACGGTGGACGAT	58.8	145
CmCRK5	MELO3C005914	TGTGAAGGTGGAGAACTGCTAGAA	57.9	CAGAAGGCAACAACACTGAGGAT	57.4	107
CmCRK6	MELO3C020930	TGCTGCTGCGGTAAGTATCCA	57.7	CAAGTTCCGATGCCAGTTCCTC	57.6	131
CmCRK7	MELO3C022260	GGCAGTGTTATGGCAAGACTATTCC	58.6	GGCACCGTATCCAGTAGTAGAAGG	58.6	101
