# Supplementary material for: Genome-wide identification and expression analysis of calcium‑dependent protein kinase and its related kinase gene families in melon (Cucumis melo L.)
Source: PLoS One. 2017 Apr 24;12(4):e0176352. doi: 10.1371/journal.pone.0176352 (PMC5402965; doi:10.1371/journal.pone.0176352)
Supplement: S2 Table — (XLSX) [file pone.0176352.s004.xlsx]

## Sheet: Sheet1
Table S2-1 The synteny regions between melon CDPK genes
ID	region 1 (melon gene 1)			region2 (melon gene 2)			gene in the synteny region
	chr	start	stop	chr	start	stop
1	chr12	23647354	24601533	chr5	1091412	2367882	MELO3C002215	MELO3C014556	CmCDPK18	CmCDPK9
2	chr12	24386696	24901113	chr4	32669721	33099569	MELO3C002215	MELO3C009161	CmCDPK18	CmCDPK7
Table S2-2 The synteny regions between melon and Arobidopsis CDPK and CRK genes
ID	region 1 (melon gene 1)			region2 (Arobidopsis gene 2)			gene in the synteny region
	chr	start	stop	at	start	stop
1	chr1	27162673	27561752	at4	16830692	16721084	MELO3C015707	AT4G35310	CmCDPK2	AtCPK5
2	chr1	27191077	27561752	at2	7552201	7485398	MELO3C015707	AT2G17290	CmCDPK2	AtCPK6
3	chr1	27103668	27331475	at4	17931182	17902266	MELO3C015707	AT4G38230	CmCDPK2	AtCPK26
4	chr2	5394718	7345588	at5	4053602	3911363	MELO3C015189	AT5G12480	CmCDPK3	AtCPK7
5	chr4	32592548	32783186	at3	19289330	19189049	MELO3C009161	AT3G51850	CmCDPK7	AtCPK13
6	chr4	29923989	33116890	at2	16171918	15053623	MELO3C009565	AT2G35890	CmCDPK6	AtCPK25
7	chr4	3598147	6303679	at1	28554768	28157530	MELO3C003730	AT1G76040	CmCDPK4	AtCPK29
8	chr5	1005445	1424594	at5	6627846	6521716	MELO3C014588	AT5G19450	CmCDPK8	AtCPK8
9	chr5	1393049	1600013	at5	3978160	3931562	MELO3C014556	AT5G12180	CmCDPK9	AtCPK17
10	chr5	364435	1176771	at3	21561465	21283338	MELO3C014588	AT3G57530	CmCDPK8	AtCPK32
11	chr5	1005445	1424594	at5	6627846	6521716	MELO3C014556	AT5G19360	CmCDPK9	AtCPK34
12	chr6	29141936	30247040	at3	7247005	7096348	MELO3C025374	AT3G20410	CmCDPK10	AtCPK9
13	chr7	21850697	22420876	at4	12392710	12249049	MELO3C016330	AT4G23650	CmCDPK11	AtCPK3
14	chr8	5481953	6776644	at2	8061056	7485398	MELO3C007904	AT2G17890	CmCDPK14	AtCPK16
15	chr8	2097122	2771377	at1	23117370	22723501	MELO3C007388	AT1G61950	CmCDPK13	AtCPK19
16	chr8	2334194	2708975	at4	2535386	1889473	MELO3C007388	AT4G04695	CmCDPK13	AtCPK31
17	chr10	599112	1308389	at5	1438770	1155865	MELO3C012326	AT5G04870	CmCDPK16	AtCPK1
18	chr10	911869	1249887	at2	15345337	15053623	MELO3C012326	AT2G35890	CmCDPK16	AtCPK25
19	chr12	24278492	24493484	at1	6567525	6500848	MELO3C002215	AT1G18890	CmCDPK18	AtCPK10
20	chr12	24258282	24605576	at1	28135667	27963953	MELO3C002215	AT1G74740	CmCDPK18	AtCPK30
21	chr8	3276399	3736595	at3	18648151	18849430	MELO3C007546	AT3G50530	CmCRK3	AtCRK5
22	chr8	10115273	11881306	at2	17150387	17253057	MELO3C019099	AT2G41140	CmCRK4	AtCRK1
